# Supplementary material for: Prevalence of congenital missing permanent teeth and its association with side and gender in a Saudi subpopulation
Source: PLoS One. 2025 Sep 25;20(9):e0332958. doi: 10.1371/journal.pone.0332958 (PMC12463198; doi:10.1371/journal.pone.0332958)
Supplement: S1 Data — (XLSX) [file pone.0332958.s001.xlsx]

## Sheet: Protocols 
Prevalence of congenital missing permanent teeth in patient attending dental clinics and determine any association side and gender
Inclusion	Main objectives:
· Good quality OPG.	To to investigate the prevalence of congenitally missing permanent teeth attending dental clinics in region and determine any association side and gender
· At least one missing tooth
· 9 years old and above
Exclusion
• Unclear OPG.
• Patients with syndromes, systemic disease, developmental disorder such as ectodermal dysplasia , Clefts lip and palate and down syndrome.
• Extraction of any permanent teeth
• History of trauma or jaw fracture.
• History of previous orthodontic treatment.
Exclude the third molar
Pulp stone with restoration
Congenital missing permanent teeth
Severity of tooth agensis
	Mild agenesis, 1-2 missing teeth
	Moderate agenesis, 3-5 absent teeth
	severe agenesis, 6 or more absent teeth)
Distribution of missing teeth by tooth type	Central
	Lateral
	Canine
	1st premolar
	2nd premolar
	1st molar
	2nd molar
presence of complication to adjacent teeth
Rotation	The tooth is rotated along its long axis
Malposition	The crown or the apex or both dispaced or incorrectly positioned bucaaly or labially.
Infraocclusion	The tooth has not reached the occlusal level.
Dental anomalies and its definition
Agenesis or Hypodontia	A congenital absence of a permanent tooth or tooth germ.
Dens invaginatus	A developmental malformation resulting from invagination of the crown or root surface before calcification.
Dens evaginatus (talon cusp)	Developmental aberration of a tooth resulting in the formation of a supernumerary tubercle that extends from the occlusal aspect of an otherwise normal tooth.
Impaction	A tooth that is not expected to erupt completely into its normal functional position based on clinical and radiographic assessments. A tooth that was unerupted after complete root development.
Ectopic eruption	Eruption of a tooth in an abnormal position.
Transposition	A condition of ectopic eruption. It is defined as an interchange in the position of two permanent adjacent teeth located at the same quadrant in the dental arch
Taurodontism	A condition in which the tooth trunk is elongated and the floor of the pulp chamber is displaced apically with proportionately shortened roots
Macrodontia	A tooth that is substantially larger than average normal size or to the contra-lateral homolog or a tooth of the same group from the opposing arch.
Microdontia	A tooth that is much smaller than the average normal size, or its contralateral homolog or a tooth of the same group from opposing arch (e.g. peg-shaped lateral incisors)
Dilaceration	A deviation or bend in the linear relationship between tooth crown and root; an angulation or sharp curve of 90° or more in the root or crown of a developed tooth.
Enamel hypoplasia	A hereditary condition in which the dental enamel shows either a break in continuity or surface loss, often because of insufficient calcification.
Supernumerary teeth	Teeth that appear in addition to the regular number of teeth.
Odontoma	Odontogenic benign tumors composed of dental tissue.
Fusion	Two tooth germs unite to form a single large crown with two root canals.
Gemination	Arises when a single tooth germ splits into partially or fully separated crowns but with a common root or root canal
Short root anomaly	Diagnosis of SRA was first based on the crown to root ratio: if the roots were of the same length or shorter than the crowns in at least one pair of permanent teeth bilaterally, the dentition was considered to show SRA
blunt roots	Developmentally blunt dental roots blunt roots bilaterally in the posterior teeth were recorded as blunt roots.
Pulp stone	Calcified mass in the dental pulp of a healthy, diseased, or unerupted tooth.

## Sheet: Data
File	Gender	Side	Arch	Tooth missing type	Severity of agensis	Type of assocaited tooth anomalies	Status of crown of the retained primary tooth	Degree of root resorption of the retained primary tooth	presence of generlize tooth spacing	Presence of rotation of adjacent teeth to agensis tooth	Is there a delay in the tooth eruption?
1671	1	0	0	0	0	0	0	0	2	2	2
3179	1	1	1	3	2	0	0	0	2	1	2
3179	1	2	1	4	2	0	0	0	2	2	2
3179	1	0	0	0	2	3	0	0	2	1	1
3179	1	0	0	0	2	3	0	0	2	1	1
7140	2	1	2	5	1	0	0	0	2	2	2
7140	2	0	0	0	1	3	0	0	2	2	1
7140	2	0	0	0	1	3	0	0	2	1	1
7140	2	0	0	0	1	3	0	0	2	1	1
2340	1	0	0	0	0	20	0	0	2	2	2
11930	2	0	0	0	0	0	0	0	2	2	2
4664	2	0	0	0	0	0	0	0	2	2	2
11851	1	0	0	0	0	0	0	0	2	2	2
11839	1	0	0	0	0	20	0	0	2	2	2
11761	1	0	0	0	0	0	0	0	1	2	2
12229	1	0	0	0	0	20	0	0	2	2	2
12356	2	0	0	0	0	0	0	0	2	2	2
9488	2	0	0	0	0	0	0	0	2	2	2
8525	1	0	0	0	0	3	0	0	2	2	1
8721	2	0	0	0	0	3	0	0	2	2	1
8721	2	0	0	0	0	3	0	0	2	2	1
9155	1	0	0	0	0	0	0	0	2	2	2
12362	2	0	0	0	0	0	0	0	2	2	2
2795	1	0	0	0	0	0	0	0	2	2	2
7829	2	0	0	0	0	19	2	4	2	2	2
9738	2	0	0	0	0	0	0	0	2	2	2
4546	1	0	0	0	0	3	0	0	2	2	1
4546	1	0	0	0	0	3	0	0	2	2	1
3096	1	0	0	0	0	0	0	0	2	2	2
1880	1	0	0	0	0	0	0	0	2	2	2
4278	2	1	1	5	1	0	0	0	2	2	2
778	1	0	0	0	0	4	0	0	2	2	2
778	1	0	0	0	0	4	0	0	2	2	2
4554	1	0	0	0	0	0	0	0	2	2	2
10531	2	2	1	5	1	0	0	0	2	2	2
4593	1	0	0	0	0	0	0	0	2	2	2
4225	2	0	0	0	0	0	0	0	2	2	2
4836	1	0	0	0	0	4	0	0	2	2	2
2940	2	0	0	0	0	0	0	0	2	2	2
2941	1	0	0	0	0	0	0	0	2	2	2
4134	2	0	0	0	0	0	0	0	2	2	2
5105	2	0	0	0	0	0	0	0	2	2	2
7392	1	0	0	0	0	0	0	0	2	2	2
1227	2	0	0	0	0	0	0	0	2	2	2
4365	2	0	0	0	0	0	0	0	2	2	2
982	2	0	0	0	0	0	0	0	2	2	2
2964	1	0	0	0	0	3	1	4	2	2	1
2964	1	0	0	0	0	3	1	4	2	2	1
5586	1	0	0	0	0	0	0	0	2	2	2
3360	2	0	0	0	0	4	0	0	2	2	2
5857	1	0	0	0	0	0	0	0	2	2	2
4652	1	0	0	0	0	0	0	0	2	2	2
6375	2	0	0	0	0	0	0	0	2	2	2
2569	2	0	0	0	0	0	0	0	2	2	2
1410	2	0	0	0	0	4	0	0	2	2	2
7895	2	0	0	0	0	20	0	0	2	2	2
6626	1	0	0	0	0	0	0	0	2	2	2
2983	1	0	0	0	0	20	0	0	2	2	2
6660	1	0	0	0	0	0	0	0	2	2	2
1534	2	0	0	0	0	4	0	0	2	2	2
1534	2	0	0	0	0	4	0	0	2	2	2
3396	2	0	0	0	0	3	1	2	2	2	1
3268	2	0	0	0	0	0	0	0	2	2	2
3459	2	2	1	3	1	3	0	0	2	2	1
1900	2	0	0	0	0	0	0	0	2	2	2
3142	2	0	0	0	0	0	0	0	2	2	2
7352	2	0	0	0	0	0	0	0	2	2	2
1594	1	0	0	0	0	3	2	2	2	2	1
1879	1	0	0	0	0	3	0	0	2	2	2
5226	2	0	0	0	0	0	0	0	2	2	2
5330	2	0	0	0	0	0	0	0	2	2	2
5254	1	0	0	0	0	0	0	0	2	2	2
1757	2	0	0	0	0	0	0	0	2	2	2
5647	2	0	0	0	0	0	0	0	2	2	2
6045	2	0	0	0	0	0	0	0	2	2	2
6480	2	0	0	0	0	0	0	0	2	2	2
2452	2	0	0	0	0	0	0	0	2	2	2
3164	2	0	0	0	0	0	0	0	2	2	2
1137	1	0	0	0	0	0	0	0	2	2	2
4355	1	0	0	0	0	0	0	0	2	2	2
7686	2	0	0	0	0	0	0	0	2	2	2
3361	1	0	0	0	0	0	0	0	2	2	2
1301	2	0	0	0	0	0	0	0	2	2	2
8656	1	0	0	0	0	0	0	0	2	2	2
6260	1	2	1	2	1	0	0	0	2	2	2
6260	1	2	2	4	1	0	0	0	2	2	2
5883	1	0	0	0	0	0	0	0	2	2	2
5644	1	0	0	0	0	0	0	0	2	2	2
5884	1	0	0	0	0	0	0	0	2	2	2
5589	2	0	0	0	0	3	0	0	2	2	1
9827	1	0	0	0	0	3	0	0	2	2	1
8657	1	0	0	0	0	0	0	0	2	2	2
6653	1	0	0	0	0	3	0	0	2	2	1
1780	2	0	0	0	0	3	2	2	2	2	1
3101	1	0	0	0	0	0	0	0	2	2	2
5969	1	0	0	0	0	3	2	3	2	2	1
7728	2	1	1	3	1	3	1	1	2	2	1
8897	1	0	0	0	0	0	0	0	2	2	2
8331	2	0	0	0	0	0	0	0	2	2	2
4407	1	0	0	0	0	0	0	0	2	2	2
8236	1	0	0	0	0	0	0	0	2	2	2
3173	1	0	0	0	0	0	0	0	2	2	2
4421	1	0	0	0	0	0	0	0	2	2	2
4325	1	0	0	0	0	19	1	2	2	2	2
10391	2	0	0	0	0	0	0	0	2	2	2
9291	2	0	0	0	0	0	0	0	2	2	2
10911	2	0	0	0	0	0	0	0	2	2	2
8246	2	0	0	0	0	0	0	0	2	2	2
8858	2	0	0	0	0	0	0	0	2	2	2
1317	2	2	2	5	1	0	0	0	2	2	2
10342	2	0	0	0	0	3	0	0	2	2	2
5655	2	1	2	5	1	0	0	0	2	2	2
5655	2	2	2	5	1	0	0	0	2	2	2
5888	2	0	0	0	0	0	0	0	2	2	2
8957	2	0	0	0	0	0	0	0	2	2	2
9483	2	0	0	0	0	0	0	0	2	2	2
5328	2	0	0	0	0	0	0	0	2	2	2
10840	2	0	0	0	0	0	0	0	2	2	2
5848	2	0	0	0	0	0	0	0	2	2	2
2812	2	0	0	0	0	0	0	0	2	2	2
4417	1	0	0	0	0	0	0	0	2	2	2
9158	1	0	0	0	0	0	0	0	2	2	2
4465	1	0	0	0	0	0	0	0	2	2	2
5817	2	0	0	0	0	3	0	0	2	2	2
3508	1	1	1	5	2	0	0	0	2	1	2
3508	1	2	2	5	2	0	0	0	2	2	2
3508	1	1	2	5	2	0	0	0	2	2	2
8252	1	0	0	0	0	3	0	0	2	2	2
6905	1	0	0	0	0	0	0	0	2	2	2
10399	1	0	0	0	0	0	0	0	2	2	2
3691	1	0	0	0	0	0	0	0	2	2	2
10965	2	0	0	0	0	0	0	0	2	2	2
1869	2	0	0	0	0	0	0	0	2	2	2
5636	2	0	0	0	0	0	0	0	2	2	2
7576	2	0	0	0	0	0	0	0	2	2	2
3363	1	0	0	0	0	0	0	0	2	2	2
6588	2	0	0	0	0	0	0	0	2	2	2
9152	2	0	0	0	0	11	0	0	2	2	2
9732	2	0	0	0	0	3	0	0	2	2	2
9732	2	0	0	0	0	3	0	0	2	2	2
1824	1	0	0	0	0	0	0	0	2	2	2
5373	2	2	1	5	1	3	1	3	2	2	2
4137	1	0	0	0	0	3	0	0	2	2	2
9275	1	0	0	0	0	0	0	0	2	2	2
10600	1	0	0	0	0	0	0	0	2	2	2
8640	1	0	0	0	0	3	1	3	2	2	2
8640	1	0	0	0	0	11	0	0	2	2	2
6864	2	0	0	0	0	0	0	0	2	2	2
4209	2	0	0	0	0	0	0	0	2	2	1
7591	2	0	0	0	0	0	0	0	2	2	2
6069	1	0	0	0	0	0	0	0	1	2	2
7497	2	0	0	0	0	3	1	1	2	2	2
7497	2	0	0	0	0	3	1	1	2	2	2
2896	1	0	0	0	0	0	0	0	2	2	2
8385	2	0	0	0	0	0	0	0	2	2	2
9286	2	0	0	0	0	0	0	0	2	2	2
7784	2	0	0	0	0	0	0	0	2	2	2
3939	2	0	0	0	0	3	0	0	2	2	2
7041	2	0	0	0	0	3	1	2	2	2	2
6910	2	0	0	0	0	0	0	0	2	2	2
10860	1	2	2	5	1	0	0	0	2	2	2
4787	1	0	0	0	0	0	0	0	2	2	2
7698	2	0	0	0	0	0	0	0	2	2	2
2524	1	0	0	0	0	0	0	0	2	2	2
7034	1	0	0	0	0	0	0	0	2	2	2
8943	1	0	0	0	0	0	0	0	2	2	2
10341	2	0	0	0	0	0	0	0	2	2	2
6903	2	0	0	0	0	3	1	1	2	2	2
11288	2	0	0	0	0	3	1	3	2	2	2
6863	2	0	0	0	0	0	0	0	2	2	2
11288	2	0	0	0	0	3	1	3	2	2	2
6863	2	0	0	0	0	0	0	0	2	2	2
10859	1	0	0	0	0	4	0	0	2	2	2
8625	1	0	0	0	0	3	1	1	2	2	2
9640	1	0	0	0	0	0	0	0	2	2	2
5476	1	0	0	0	0	0	0	0	2	2	2
1840	1	0	0	0	0	0	0	0	2	2	2
7746	1	0	0	0	0	0	0	0	2	2	2
6347	1	0	0	0	0	0	0	0	2	2	2
7737	1	0	0	0	0	0	0	0	2	2	2
82k8j95b4	1	0	0	0	0	0	0	0	2	2	2
6912	1	0	0	0	0	19	1	1	2	2	2
4396	1	0	0	0	0	0	0	0	2	2	2
5607	1	0	0	0	0	4	0	0	2	2	2
5307	1	0	0	0	0	0	0	0	2	2	2
6409	1	0	0	0	0	0	0	0	2	2	2
4612	2	0	0	0	0	0	0	0	2	2	2
2657	1	0	0	0	0	19	1	2	2	2	2
834	2	0	0	0	0	0	0	0	2	2	2
922	2	0	0	0	0	19	1	2	1	2	2
751	1	0	0	0	0	0	0	0	2	2	2
3478	1	0	0	0	0	19	1	2	2	2	2
835	2	0	0	0	0	0	0	0	2	2	2
491	2	0	0	0	0	0	0	0	2	2	2
2735	1	0	0	0	0	4	0	0	2	2	2
2401	1	0	0	0	0	0	0	0	2	2	2
3277	1	0	0	0	0	0	0	0	2	2	2
2732	2	0	0	0	0	0	0	0	2	2	2
3661	2	0	0	0	0	0	0	0	2	2	2
4081	2	1	2	4	2	19	1	2	2	2	2
4081	2	1	2	5	2	19	1	2	2	2	2
4081	2	2	2	4	2	19	1	1	2	2	2
2746	1	0	0	0	0	3	1	1	2	2	2
3245	1	0	0	0	0	4	0	0	2	2	2
3539	1	0	0	0	0	0	0	0	2	2	2
236	1	0	0	0	0	0	0	0	2	2	2
2085	1	0	0	0	0	0	0	0	2	2	2
2102	1	0	0	0	0	0	0	0	2	2	2
1039	1	0	0	0	0	3	0	0	2	2	1
1070	2	0	0	0	0	3	1	2	2	2	1
819	1	0	0	0	0	0	0	0	2	2	2
2118	2	0	0	0	0	0	0	0	2	2	2
1730	2	0	0	0	0	0	0	0	2	2	2
341	1	0	0	0	0	4	0	0	2	2	2
1297	1	0	0	0	0	0	0	0	2	2	2
779	1	0	0	0	0	0	0	0	2	2	2
566	1	0	0	0	0	0	0	0	2	2	2
448	1	0	0	0	0	0	0	0	2	2	2
5618	2	0	0	0	0	0	0	0	2	2	2
1060	1	0	0	0	0	0	0	0	2	2	2
7708	2	0	0	0	0	0	0	0	2	2	2
413	2	0	0	0	0	0	0	0	2	2	2
5351	2	0	0	0	0	0	0	0	2	2	2
2542	2	0	0	0	0	0	0	0	2	2	2
2552	2	0	0	0	0	0	0	0	2	2	2
3626	2	0	0	0	0	0	0	0	2	2	2
421	1	0	0	0	0	3	1	1	2	1	1
374	1	0	0	0	0	0	0	0	2	2	2
5535	1	0	0	0	0	0	0	0	2	2	2
1864	1	0	0	0	0	0	0	0	2	2	2
5362	1	0	0	0	0	0	0	0	2	2	2
9046	2	0	0	0	0	3	1	1	2	2	1
1958	2	0	0	0	0	3	1	2	2	2	1
3221	1	0	0	0	0	0	0	0	2	2	2
1044	2	0	0	0	0	0	0	0	2	2	2
9204	1	0	0	0	0	3	1	2	2	2	1
7619	1	1	2	5	1	0	0	0	2	2	2
4348	1	0	0	0	0	0	0	0	2	2	2
10262	2	0	0	0	0	0	0	0	2	2	2
10138	2	0	0	0	0	0	0	0	2	2	2
287	2	1	1	5	1	0	0	0	2	2	2
7066	2	0	0	0	0	0	0	0	2	2	2
4489	2	0	0	0	0	0	0	0	2	2	2
254	2	0	0	0	0	0	0	0	2	2	2
6985	2	0	0	0	0	5	1	2	2	2	1
9588	1	0	0	0	0	0	0	0	2	2	2
3191	1	0	0	0	0	0	0	0	2	2	2
5161	1	0	0	0	0	0	0	0	2	2	2
4762	2	0	0	0	0	0	0	0	2	2	2
10142	2	0	0	0	0	0	0	0	2	2	2
1957	2	0	0	0	0	0	0	0	2	2	2
2157	2	0	0	0	0	0	0	0	2	2	2
11806	1	0	0	0	0	0	0	0	2	2	2
667	2	0	0	0	0	0	0	0	2	2	2
8087	1	0	0	0	0	3	0	0	2	2	2
1225	2	0	0	0	0	3	1	1	2	2	1
4326	2	0	0	0	0	0	0	0	2	2	2
9745	2	0	0	0	0	0	0	0	2	2	2
6408	1	0	0	0	0	3	0	0	2	2	1
7182	2	0	0	0	0	3	0	0	2	2	1
5311	2	0	0	0	0	0	0	0	2	2	2
7913	2	0	0	0	0	0	0	0	2	2	2
3768	1	0	0	0	0	0	0	0	2	2	2
7345	2	0	0	0	0	0	0	0	2	2	2
8989	1	0	0	0	0	0	0	0	2	2	2
3217	2	0	0	0	0	3	1	2	2	2	1
1541	1	0	0	0	0	0	0	0	2	2	2
5797	1	0	0	0	0	0	0	0	2	2	2
1290	1	0	0	0	0	0	0	0	2	2	2
4854	2	0	0	0	0	3	1	2	2	2	1
7892	2	0	0	0	0	3	1	1	2	2	1
1242	1	0	0	0	0	0	0	0	2	2	2
3112	1	0	0	0	0	0	0	0	2	2	2
2660	1	0	0	0	0	3	0	0	2	2	1
4219	1	0	0	0	0	0	0	0	2	2	2
813	1	1	1	5	1	0	0	0	2	2	2
813	1	2	1	5	1	0	0	0	2	2	2
5709	2	0	0	0	0	0	0	0	2	2	2
5572	2	0	0	0	0	0	0	0	2	2	2
6603	1	0	0	0	0	0	0	0	2	2	2
7781	1	0	0	0	0	0	0	0	2	2	2
8820	2	0	0	0	0	3	0	0	2	2	1
7625	2	0	0	0	0	3	1	2	2	2	1
4582	2	0	0	0	0	0	0	0	2	2	2
1923	2	0	0	0	0	0	0	0	2	2	2
4621	1	0	0	0	0	0	0	0	2	2	2
716	2	0	0	0	0	3	1	2	2	2	1
7421	2	0	0	0	0	0	0	0	2	2	2
8070	2	0	0	0	0	0	0	0	2	2	2
3373	2	0	0	0	0	0	0	0	2	2	2
3571	1	0	0	0	0	0	0	0	2	2	2
8883	2	0	0	0	0	0	0	0	2	2	2
9746	2	0	0	0	0	0	0	0	2	2	2
4806	2	0	0	0	0	0	0	0	2	2	2
1069	2	0	0	0	0	0	0	0	2	2	2
3252	1	0	0	0	0	0	0	0	2	2	2
9701	2	0	0	0	0	0	0	0	2	2	2
886	1	0	0	0	0	0	0	0	2	2	2
8761	1	0	0	0	0	0	0	0	2	2	2
4918	1	0	0	0	0	0	0	0	2	2	2
3825	2	0	0	0	0	0	0	0	2	2	2
3212	1	0	0	0	0	0	0	0	2	2	2
482	1	0	0	0	0	0	0	0	2	2	2
6847	1	0	0	0	0	0	0	0	2	2	2
3485	1	0	0	0	0	0	0	0	2	2	2
2808	1	0	0	0	0	0	0	0	2	2	2
10738	1	0	0	0	0	19	1	1	2	2	2
302	1	0	0	0	0	0	0	0	2	2	2
186	1	0	0	0	0	3	1	2	2	2	1
3805	1	0	0	0	0	0	0	0	2	2	2
7891	1	0	0	0	0	0	0	0	2	2	1
2974	2	0	0	0	0	0	0	0	2	2	2
1746	2	0	0	0	0	0	0	0	2	2	2
5946	2	0	0	0	0	0	0	0	2	2	2
946	2	0	0	0	0	0	0	0	2	2	2
11816	1	0	0	0	0	3	0	0	2	2	1
3122	2	0	0	0	0	3	1	2	2	2	1
7456	2	0	0	0	0	0	0	0	2	2	2
8256	1	0	0	0	0	0	0	0	2	2	2
6623	1	0	0	0	0	0	0	0	1	2	2
666	2	0	0	0	0	0	0	0	2	2	2
3148	2	0	0	0	0	0	0	0	2	2	2
9409	2	1	2	5	1	3	1	2	2	2	2
9409	2	2	2	5	1	3	1	2	2	2	1
8153	2	0	0	0	0	0	0	0	2	2	2
5287	1	0	0	0	0	0	0	0	2	2	2
8702	2	0	0	0	0	0	0	0	2	2	2
2589	2	0	0	0	0	0	0	0	2	2	2
4484	2	0	0	0	0	4	0	0	2	2	2
1289	1	0	0	0	0	0	0	0	2	2	2
412	2	0	0	0	0	3	1	2	2	2	1
9013	1	0	0	0	0	0	0	0	2	2	2
1711	1	2	1	3	1	19	1	2	2	1	2
5608	1	0	0	0	0	3	0	0	2	2	1
5516	1	0	0	0	0	3	0	0	2	2	1
6295	1	0	0	0	0	0	0	0	2	2	2
11068	1	2	1	4	1	0	0	0	2	1	2
14473	2	0	0	0	0	0	0	0	2	2	2
14231	2	1	1	5	1	0	0	0	2	2	2
12263	1	0	0	0	0	0	0	0	2	2	2
12262	2	0	0	0	0	0	0	0	2	2	2
12845	2	0	0	0	0	0	0	0	2	2	2
3259	2	0	0	0	0	20	0	0	2	2	2
13700	1	0	0	0	0	0	0	0	2	2	2
13869	2	0	0	0	0	0	0	0	2	2	2
4902	1	0	0	0	0	15	0	0	2	2	2
12817	2	1	2	7	1	20	0	0	2	1	2
12817	2	2	2	7	1	20	0	0	2	1	2
13856	2	0	0	0	0	0	0	0	2	2	2
2466	2	0	0	0	0	0	0	0	2	2	2
5411	2	0	0	0	0	15	0	0	2	2	2
13592	2	0	0	0	0	3	1	3	1	1	1
13529	2	0	0	0	0	0	0	0	2	2	2
12867	2	1	1	5	1	19	2	3	2	1	1
6235	2	0	0	0	0	19	1	3	2	1	1
13335	2	0	0	0	0	0	0	0	2	2	2
13173	2	0	0	0	0	20	0	0	2	2	2
4924	1	0	0	0	0	16	0	0	2	2	2
9180	2	0	0	0	0	20	0	0	2	1	2
8269	2	0	0	0	0	0	0	0	2	2	2
13121	1	0	0	0	0	0	0	0	2	2	2
9662	1	0	0	0	0	0	0	0	2	2	2
12426	1	0	0	0	0	0	0	0	2	2	2
11556	2	2	1	3	1	19	1	1	2	2	2
12736	2	0	0	0	0	0	0	0	2	2	2
11323	2	0	0	0	0	0	0	0	2	2	2
7508	2	0	0	0	0	0	0	0	2	2	2
5228	2	0	0	0	0	0	0	0	2	2	2
7043	2	0	0	0	0	0	0	0	2	2	2
6927	1	0	0	0	0	0	0	0	2	2	2
12906	2	1	1	2	1	0	1	2	1	1	1
12906	2	2	1	2	1	0	0	0	1	1	1
8861	2	0	0	0	0	0	0	0	1	2	2
12907	2	0	0	0	0	3	0	0	2	1	1
1253	1	0	0	0	0	0	0	0	2	2	2
12009	1	0	0	0	0	3	0	0	2	2	1
12509	1	0	0	0	0	3	1	2	2	2	1
12348	2	0	0	0	0	4	1	2	2	2	2
12884	2	0	0	0	0	0	0	0	2	2	2
12335	1	0	0	0	0	0	0	0	2	2	2
5410	2	0	0	0	0	0	0	0	2	2	2
10021	1	0	0	0	0	0	0	0	2	2	2
112460	1	1	1	2	1	19	1	1	2	2	2
112460	1	2	1	2	1	19	1	2	2	2	2
11405	2	0	0	0	0	0	0	0	2	2	2
12825	2	0	0	0	0	0	0	0	2	2	2
11427	2	0	0	0	0	0	0	0	2	2	2
9346	2	0	0	0	0	15	0	0	2	2	2
10102	1	0	0	0	0	0	0	0	2	2	2
12439	1	2	2	5	1	3	1	2	2	1	1
10537	2	0	0	0	0	0	0	0	2	2	2
7748	2	0	0	0	0	0	0	0	2	2	2
8652	1	0	0	0	0	3	0	0	2	2	1
6192	1	0	0	0	0	11	0	0	2	2	2
5387	1	0	0	0	0	3	1	2	2	2	1
4470	1	0	0	0	0	3	2	1	2	2	1
4317	1	0	0	0	0	0	0	0	2	2	2
3409	1	1	1	5	2	19	1	2	2	2	2
3409	1	1	2	5	2	19	2	2	2	2
3409	1	2	2	5	2	19	1	2	2	2	2
3355	2	0	0	0	0	0	0	0	2	2	2
2794	1	0	0	0	0	3	1	3	2	2	1
1525	2	1	2	5	1	0	1	3	2	2	2
7806	2	0	0	0	0	0	0	0	2	2	2
12121	2	0	0	0	0	0	0	0	2	2	2
12460	1	1	1	2	1	19	1	3	2	2	2
12460	1	2	1	2	1	19	1	3	2	2	2
12452	2	0	0	0	0	0	0	0	2	2	2
4402	2	0	0	0	0	0	0	0	2	2	2
4182	2	0	0	0	0	0	0	0	2	2	2
11999	2	0	0	0	0	0	0	0	2	2	2
12116	2	0	0	0	0	0	0	0	2	2	2
12270	2	0	0	0	0	0	0	0	2	2	2
12150	2	0	0	0	0	0	0	0	2	2	2
9173	1	0	0	0	0	0	0	0	2	2	2
12202	1	0	0	0	0	4	0	0	2	2	2
11950	1	2	2	5	1	19	1	3	2	2	1
11102	1	0	0	0	0	4	0	0	2	2	2
10345	1	0	0	0	0	0	0	0	2	2	2
10080	2	0	0	0	0	0	0	0	2	2	2
9880	2	0	0	0	0	0	0	0	2	2	2
3535	2	0	0	0	0	0	0	0	2	2	2
7887	2	1	1	4	2	0	0	0	2	2	2
7887	2	2	1	4	2	0	0	0	2	2	2
7887	2	1	2	4	2	0	0	0	2	2	2
9316	2	0	0	0	0	0	0	0	2	2	2
7792	2	0	0	0	0	0	0	0	2	2	2
7177	2	0	0	0	0	0	0	0	1	2	2
9044	2	0	0	0	0	0	0	0	2	2	2
8368	2	0	0	0	0	0	0	0	2	2	2
197	2	0	0	0	0	0	0	0	2	2	2
8248	1	0	0	0	0	0	0	0	2	2	2
6504	1	0	0	0	0	0	0	0	2	2	2
6003	1	0	0	0	0	0	0	0	2	2	2
6459	2	0	0	0	0	0	0	0	2	2	2
7372	2	2	1	5	1	0	0	0	2	1	2
4311	2	0	0	0	0	0	0	0	2	2	2
6286	2	0	0	0	0	0	0	0	2	2	2
6684	1	2	1	3	1	3	2	1	2	1	1
6679	2	0	0	0	0	0	0	0	2	2	2
5532	2	1	1	4	1	0	2	1	1	2	2
5532	2	2	1	4	1	0	2	2	1	2	2
5734	2	0	0	0	0	0	0	0	2	2	2
6456	2	0	0	0	0	0	0	0	2	2	2
6429	1	0	0	0	0	0	0	0	2	2
6400	2	1	2	5	1	0	1	1	2	1	2
6416	2	0	0	0	0	0	0	0	2	2	2
6418	1	0	0	0	0	4	0	0	2	2	2
6404	2	0	0	0	0	0	0	0	2	2	2
6291	2	0	0	0	0	4	0	0	2	2	2
5999	2	2	1	3	1	3	1	2	2	2	1
4059	2	0	0	0	0	0	0	0	2	2
3861	2	0	0	0	0	0	0	0	2	2	2
6153	1	0	0	0	0	0	0	0	2	2	2
6165	2	1	1	3	1	3	1	2	2	1	1
6156	2	1	2	5	1	19	1	1	2	1	2
6156	2	2	2	5	1	3	1	1	2	1	1
2993	2	0	0	0	0	0	0	0	2	2	2
5681	2	0	0	0	0	0	0	0	2	2	2
4961	2	0	0	0	0	0	0	0	2	2	2
5556	2	0	0	0	0	0	0	0	2	2	2
5360	2	0	0	0	0	3	1	1	2	2	1
4909	1	0	0	0	0	0	0	0	2	2	2
4760	2	0	0	0	0	0	0	0	2	2	2
2107	2	1	1	4	2	0	0	0	2	2	2
2107	2	2	1	5	2	0	0	0	2	2
2107	2	1	2	5	2	0	0	0	2	2
2107	2	2	2	5	2	0	0	0	2	2	2
4451	2	0	0	0	0	0	0	0	2	2	2
4029	1	0	0	0	0	0	0	0	2	2
3544	1	0	0	0	0	3	1	2	2	2	1
3950	2	0	0	0	0	0	0	0	2	2	2
3745	1	0	0	0	0	0	0	0	2	2	2
3659	2	0	0	0	0	0	0	0	2	2	2
2846	2	0	0	0	0	0	0	0	2	2	2
961	1	0	0	0	0	0	0	0	2	2	2
2661	2	0	0	0	0	0	0	0	2	2	2
2408	1	0	0	0	0	0	0	0	2	2	2
1932	2	0	0	0	0	0	0	0	2	2	2
2261	2	0	0	0	0	0	0	0	1	2	2
1255	2	1	1	5	1	0	0	0	2	2	2
730	2	0	0	0	0	3	1	2	2	2	1
224	2	1	1	4	1	0	0	0	2	2
224	2	2	1	5	1	0	0	0	2	2
1671	1	0	0	0	0	0	0	0	2	2	2
988	2	0	0	0	0	0	0	0	2	2	2
7140	2	1	2	5	1	3	0	0	2	2	1
2340	1	0	0	0	0	0	0	0	2	2	2
11930	2	0	0	0	0	0	0	0	2	2
11851	1	0	0	0	0	0	0	0	2	2	2
4664	2	0	0	0	0	4	1	2	2	2	2
10849	1	0	0	0	0	0	0	0	2	2
11381	1	0	0	0	0	0	0	0	2	2	2
121	1	0	0	0	0	0	0	0	2	2

## Sheet: Code 
								Male =1	Gender
								Female = 2
								Right = 1	Side
								Left = 2
						If there is no data then put 0
								Maxilla = 1	Arch
								Mandibular = 2
								Central incisor = 1	Type of the missing tooth
								Lateral incisor = 2
								Canine = 3
								1st premolar = 4
								2nd premolar = 5
								1st Molar = 6
								2nd molar = 7
								Mild = 1	Severity of tooth agensis
								Moderate = 2
								Sever = 3
									Dental anomalies
								Dens invaginatus = 1
								Dens evaginatus (talon cusp)= 2
								Impaction= 3
								Ectopic eruption= 4
								Transposition=5
								Taurodontism=6
								Macrodontia=7
								Microdontia=8
								Dilaceration=9
								Enamel hypoplasia=10
								Supernumerary teeth=11
								Odontoma=12
								Fusion=13
								Gemination=14
								Short or blunt roots=15
								Pulp stone=16
								Fused root =18
								Retained deciduos tooth =19
								Rotation =20
								Normal = 1	Status of the crown for the retained primary tooth
								Infraocclusion = 2
								No resorption =1	Degree of root resorption of the retained primary tooth
								Apical third =2
								Middle = 3
								Cervical = 4
								yes = 1	Presence of generlize tooth spacing
								No = 2
								yes = 1	Presence of rotation of adjacent teeth
								No = 2
								yes = 1	Delay in the tooth eruption by wilmes
								No = 2
